# Supplementary material for: An hepatitis B and D virus infection model using human pluripotent stem cell-derived hepatocytes
Source: EMBO Rep. 2024 Sep 4;25(10):17. doi: 10.1038/s44319-024-00236-0 (PMC11466959; doi:10.1038/s44319-024-00236-0)
Supplement: Supplementary file 3 — Source data Fig. 1 [file 44319_2024_236_MOESM3_ESM.zip]

Archive with 34 entries (17 files):
- 1A/
- 1A/HDV GT1T/
- 1A/HDV GT1T/HDV GT1T_merge_HDAg(green)+nuclei.jpeg
- 1A/HDV GT1T+BLV/
- 1A/HDV GT1T+BLV/HDV GT1T+BLV_merge_HDAg(green)+nuclei.jpeg
- 1B/
- 1B/Fig 1B.xlsx
- 1C/
- 1C/Fig 1C.xlsx
- 1D/
- 1D/Fig 1D (Left)_HLC transduced with AAV-YFP/
- 1D/Fig 1D (Left)_HLC transduced with AAV-YFP/Fig 1D (Left)_HLC transduced with AAV-YFP_overlay.jpeg
- 1D/Fig 1D (Right)_HLC transduced with AAV-NTCP/
- 1D/Fig 1D (Right)_HLC transduced with AAV-NTCP/Fig 1D (Right)_HLC transduced with AAV-NTCP_overlay.jpeg
- 1E/
- 1E/Fig 1E.xlsx
- 1F/
- 1F/Fig 1F.xlsx
- 1G/
- 1G/Fig 1G.xlsx
- 1H/
- 1H/Fig 1H.xlsx
- 1I/
- 1I/Fig 1I.xlsx
- 1J/
- 1J/Fig 1J.xlsx
- 1K/
- 1K/Fig 1K.pptx
- 1K/Fig 1K_bactin/
- 1K/Fig 1K_bactin/Fig 1K_bactin_ scan+Marker_image.tif
- 1K/Fig 1K_bactin/Fig 1K_bactin_raw data.tif
- 1K/Fig 1K_HDAg/
- 1K/Fig 1K_HDAg/Fig 1K_HDAg_ raw data.tif
- 1K/Fig 1K_HDAg/Fig 1K_HDAg_ scan+Marker_image.tif
