# Supplementary material for: An hepatitis B and D virus infection model using human pluripotent stem cell-derived hepatocytes
Source: EMBO Rep. 2024 Sep 4;25(10):17. doi: 10.1038/s44319-024-00236-0 (PMC11466959; doi:10.1038/s44319-024-00236-0)
Supplement: Supplementary file 3 — Source data Fig. 1 [file 44319_2024_236_MOESM3_ESM.zip › 1B/Fig 1B.xlsx]

## Sheet: Sheet1
		HLCs, dHepaRG, and Huh7NTCP cells were infected with HDV (MOI = 5 Int. Units/cell) with or without 500 nM BLV. HDV infection was analyzed by counting HDAg-positive cells using CellProfiler.
				Replicat 1	Replicat 2	Replicate 3	Replicat 4	Replicat 5
		HLC	- BLV	76235.4	61948.8	109266	124433	86479.8
			+ BLV	122.339	7105.28	6633.12	9081.4
		dHepaRG	- BLV	255627	247147	233322	246915	771522
			+ BLV	738.186	818.809	822.041	2078.08	951.296
		Huh7NTCP	- BLV	6.3496e+06	6.17718e+06	5.64505e+06	5.93689e+06	5.78841e+06
			+ BLV	9468.04	5383.09	5836.1	7452.72	11344.1
