# Supplementary material for: An hepatitis B and D virus infection model using human pluripotent stem cell-derived hepatocytes
Source: EMBO Rep. 2024 Sep 4;25(10):17. doi: 10.1038/s44319-024-00236-0 (PMC11466959; doi:10.1038/s44319-024-00236-0)
Supplement: Supplementary file 3 — Source data Fig. 1 [file 44319_2024_236_MOESM3_ESM.zip › 1C/Fig 1C.xlsx]

## Sheet: Sheet1
		HLCs, dHepaRG, and Huh7NTCP cells were infected with HDV (MOI = 5 Int. Units/cell) with or without 500 nM BLV. HDV infection was analyzed by quantifying HDV genome copies by RT-qPCR (HDV RNA copies/ug total RNA (Log10))
				Replicat 1	Replicat 2	Replicate 3	Replicat 4	Replicat 5
		HLC	- BLV	1.3872e+07	1.46865e+07	1.52214e+07	2.61666e+07	1.89683e+07
			+ BLV	39286.5	131543	52775.8	11033.6	17768.7
		dHepaRG	- BLV	3.09575e+07	3.3757e+07	2.71562e+07	4.1713e+07	4.06036e+07
			+ BLV	23844.5	22811	6859.75	5600.03	4271.19
		Huh7NTCP	- BLV	8.33968e+07	252389681	474959529	370441343	146375225
			+ BLV	267969	305082	318322	125647	163192
