# Supplementary material for: An hepatitis B and D virus infection model using human pluripotent stem cell-derived hepatocytes
Source: EMBO Rep. 2024 Sep 4;25(10):17. doi: 10.1038/s44319-024-00236-0 (PMC11466959; doi:10.1038/s44319-024-00236-0)
Supplement: Supplementary file 3 — Source data Fig. 1 [file 44319_2024_236_MOESM3_ESM.zip › 1E/Fig 1E.xlsx]

## Sheet: Sheet1
			HLCs were transduced with or without AAV6 (MOI = 10^4 viral genomes, vg/cell) encoding for YFP or NTCP two days before HDV infection. [3H]-taurocholate uptake was determined two days post-transduction in HLCs (+YFP or NTCP) or HepG2 cells (+NTCP) treated or not with 1 μM BLV. CPM[3H]: Tritium scintillation counts per minute.
					Replicate 1	Replicate 2	Replicate 3	Replicate 4	Replicate 5	Replicate 6
			HLC	- BLV	383	384	319	515	671	773
				+ BLV	254	192	203	405	396	312
			HLCYFP	- BLV	303	252	281	730	717	707
				+ BLV	163	199	140	475	433	526
			HLCNTCP	- BLV	671	682	912	1421	1501	1065
				+ BLV	249	279	251	759	619
			HepG2	- BLV	44	52	141	197
			HepG2NTCP	- BLV	805	852	1046	1009
				+ BLV	66	33	222	152
