# Supplementary material for: An hepatitis B and D virus infection model using human pluripotent stem cell-derived hepatocytes
Source: EMBO Rep. 2024 Sep 4;25(10):17. doi: 10.1038/s44319-024-00236-0 (PMC11466959; doi:10.1038/s44319-024-00236-0)
Supplement: Supplementary file 3 — Source data Fig. 1 [file 44319_2024_236_MOESM3_ESM.zip › 1F/Fig 1F.xlsx]

## Sheet: Sheet1
			Two days post-AAV-transduction, mature HLCs-YFP/NTCP were infected with HDV (MOI = 5) and analyzed by counting HDAg-positive cells (infection unit /mL) five days p.i. ,
				Replicate 1	Replicate 2	Replicate 3	Replicate 4	Replicate 5	Replicate 6
			HLCMock	59632.6	31639	39587.2	40616.7	75445	39034.2
			HLCYFP	85105.1	63344	17510	31157.9	28316.2	22265.9
			HLCNTCP	327272	318880	99808	97390.6	163265	178367
