# Supplementary material for: An hepatitis B and D virus infection model using human pluripotent stem cell-derived hepatocytes
Source: EMBO Rep. 2024 Sep 4;25(10):17. doi: 10.1038/s44319-024-00236-0 (PMC11466959; doi:10.1038/s44319-024-00236-0)
Supplement: Supplementary file 3 — Source data Fig. 1 [file 44319_2024_236_MOESM3_ESM.zip › 1G/Fig 1G.xlsx]

## Sheet: Sheet1
			Two days post-AAV-transduction, mature HLCs-YFP/NTCP were infected with HDV (MOI = 5) and analyzed by quantifying HDV genome copies (HDV RNA copies/ug total RNA (log10) five days p.i.
				Replicate 1	Replicate 2	Replicate 3	Replicate 4	Replicate 5	Replicate 6
			HLCMock	7.72169e+06	5.66564e+06	4.03003e+06	9.61911e+06	7.66549e+06	7.22491e+06
			HLCYFP	1.19597e+07	5.40716e+06	5.39527e+06	5.36577e+06	4.86124e+06	7.02911e+06
			HLCNTCP	2.70199e+07	22940522	2.89516e+07	2.97593e+07	2.10228e+07	2.73941e+07
