# Supplementary material for: An hepatitis B and D virus infection model using human pluripotent stem cell-derived hepatocytes
Source: EMBO Rep. 2024 Sep 4;25(10):17. doi: 10.1038/s44319-024-00236-0 (PMC11466959; doi:10.1038/s44319-024-00236-0)
Supplement: Supplementary file 3 — Source data Fig. 1 [file 44319_2024_236_MOESM3_ESM.zip › 1H/Fig 1H.xlsx]

## Sheet: Sheet1
			HLCs were infected with the indicated HDV genotype (MOI = 15 Int. Units/cell for GTs 1T, 1E, 4, 6, 7, 8; MOI = 30 Int. Units/cell for GTs 3 & 5) and five days p.i., HDV genome copies were quantified using RT-qPCR (HDV RNA copies/ug total RNA (Log 10)).
				Replicate 1	Replicate 2	Replicate 3
			Mock	nd	nd	nd
			GT 1T	2.25884e+06	1.10555e+07	8.96858e+06
			GT 1E	1.98815e+06	7.84189e+06	9.1632e+06
			GT 3	8.5712e+07	7.39855e+07	6.60625e+07
			GT 4	3.61996e+06	3.80014e+06	3.09405e+06
			GT 5	1.02929e+06	1.39053e+06	892460
			GT 6	126141769	1.0033e+08	7.54927e+07
			GT 7	6.61262e+07	6.357e+07	5.79224e+07
			GT 8	5.93237e+07	6.11787e+07	9.16626e+07
