# Supplementary material for: An hepatitis B and D virus infection model using human pluripotent stem cell-derived hepatocytes
Source: EMBO Rep. 2024 Sep 4;25(10):17. doi: 10.1038/s44319-024-00236-0 (PMC11466959; doi:10.1038/s44319-024-00236-0)
Supplement: Supplementary file 3 — Source data Fig. 1 [file 44319_2024_236_MOESM3_ESM.zip › 1I/Fig 1I.xlsx]

## Sheet: Sheet1
			HDV infection (MOI = 5) of HLCs incubated with or without 500 nM BLV was analyzed over time by quantifying HDV genome copies (HDV RNA copies/ug total RNA (Log10).
					Replicate 1	Replicate 2	Replicate 3	Replicate 4
			D1	mock	0	0	0	801.368
				HDV	2532.53	5559.58	6869.22	4200.97
				BLV	4718.37	9072.1	2067.43	1947.06
			D3	mock	0	0	0	0
				HDV	345354	467038	2.31225e+06	2.02669e+06
				BLV	13486.1	6006.4	3453.72	5369.82
			D5	mock	0	0	0	0
				HDV	289988	710441	2.08835e+06	3.84678e+06
				BLV	11301.5	6007.92	8252.49	8195.18
			D7	mock	0	0	84.4173	39.7988
				HDV	2.78013e+06	1.67742e+06	8.2493e+06	9.01381e+06
				BLV	5690.14	18802.3	5241.75	4137.65
			D9	mock	0	0	0	0
				HDV	5.15668e+06	1.91182e+06	7.07923e+06	8.90583e+06
				BLV	19942.7	13742	3726.77	5198.12
