# Supplementary material for: An hepatitis B and D virus infection model using human pluripotent stem cell-derived hepatocytes
Source: EMBO Rep. 2024 Sep 4;25(10):17. doi: 10.1038/s44319-024-00236-0 (PMC11466959; doi:10.1038/s44319-024-00236-0)
Supplement: Supplementary file 3 — Source data Fig. 1 [file 44319_2024_236_MOESM3_ESM.zip › 1J/Fig 1J.xlsx]

## Sheet: Sheet2
			HDV infection (MOI = 5) of HLCs was analyzed over time by quantifying HDV genomic RNA (gRNA) and antigenomic RNA (agRNA) (HDV genome copies/ug total RNA (log10)) by RT-qPCR
					Replicate 1	Replicate 2	Replicate 3	Replicate 4	Replicate 5	Replicate 6	Replicate 7
			D1	gRNA	74461	267083	165079	461960	313184	622947
				agRNA	nd	nd	nd	nd	nd	nd
			D3	gRNA	530017	770063	475666	511761	570034	676334	1089032
				agRNA	140397	147399	176849	110980	21774	64812	39635
			D5	gRNA	1154650	1116709	669425	411161	768842	1093358
				agRNA	158029	149987	134169	171928	39159	38917
			D7	gRNA	654264	546676	168627	1028244	667276	848636
				agRNA	161979	79618	83491	46269	111402	66038
			D9	gRNA	1960154	2542655	447040	1097180	1477171
				agRNA	176378	138418	196790	40738	28634
