# Supplementary material for: An hepatitis B and D virus infection model using human pluripotent stem cell-derived hepatocytes
Source: EMBO Rep. 2024 Sep 4;25(10):17. doi: 10.1038/s44319-024-00236-0 (PMC11466959; doi:10.1038/s44319-024-00236-0)
Supplement: Supplementary file 4 — Source data Fig. 2 [file 44319_2024_236_MOESM4_ESM.zip]

Archive with 19 entries (12 files):
- 2A/
- 2A/Fig 2A_HBcAg.jpeg
- 2A/Fig 2A_HDAg.jpeg
- 2A/Fig 2A_overlay.jpeg
- 2A/Fig 2A_zoom in_HBcAg.jpeg
- 2A/Fig 2A_zoom in_HDAg.jpeg
- 2A/Fig 2A_zoom in_overlay.jpeg
- 2B/
- 2B/Fig 2B.xlsx
- 2C/
- 2C/Fig 2C.xlsx
- 2D/
- 2D/Fig 2D.xlsx
- 2E/
- 2E/Fig 2E.xlsx
- 2F/
- 2F/Fig 2F.xlsx
- 2H/
- 2H/Fig 2H.xlsx
