# Supplementary material for: An hepatitis B and D virus infection model using human pluripotent stem cell-derived hepatocytes
Source: EMBO Rep. 2024 Sep 4;25(10):17. doi: 10.1038/s44319-024-00236-0 (PMC11466959; doi:10.1038/s44319-024-00236-0)
Supplement: Supplementary file 4 — Source data Fig. 2 [file 44319_2024_236_MOESM4_ESM.zip › 2B/Fig 2B.xlsx]

## Sheet: Sheet1
				HLCs were co-infected with HBV (MOI = 450 genome copies/cell) and HDV (MOI = 5). The number of HBc-, HDAg- and double-positive cells were counted using ZEN imaging software to quantify HBV single, HDV single and co-infection events on 10 days p.i..
					No. HBcAg positive cells	No. HDAg positive cells	No. HBcAg & HDAg positive cells
				Replicate 1	381	146	13
				Replicate 2	474	132	26
				Replicate 3	2010	999	171
				Replicate 4	381	165	29
				Replicate 5	665	271	44
