# Supplementary material for: An hepatitis B and D virus infection model using human pluripotent stem cell-derived hepatocytes
Source: EMBO Rep. 2024 Sep 4;25(10):17. doi: 10.1038/s44319-024-00236-0 (PMC11466959; doi:10.1038/s44319-024-00236-0)
Supplement: Supplementary file 4 — Source data Fig. 2 [file 44319_2024_236_MOESM4_ESM.zip › 2C/Fig 2C.xlsx]

## Sheet: Sheet1
		HLCs were infected with either HBV, HDV, or co-infected with HBV and HDV with or without 500 nm BLV and analysed for HBV cccDNA in infected HLC lysates (HBV cccDNA copies /total cellular DNA(Log10)) by qPCR
			Replicate 1	Replicate 2	Replicate 3	Replicate 4	Replicate 5	Replicate 6	Replicate 7	Replicate 8
		HBV	2.32947e+06	2.05846e+06	2.18025e+06	707716	1.23287e+06	834721	735160	891870
		HDV	nd	nd	nd	nd	nd	nd	nd	nd
		HBV+HDV	1.16998e+06	1.31475e+06	680758	600497	1.04771e+06	726616	762933	832644
		HBV+HDV+BLV	28494.5	23369.6	17809.7	21990.4	49016.5	58960.1	20539.8	14795.2
