# Supplementary material for: An hepatitis B and D virus infection model using human pluripotent stem cell-derived hepatocytes
Source: EMBO Rep. 2024 Sep 4;25(10):17. doi: 10.1038/s44319-024-00236-0 (PMC11466959; doi:10.1038/s44319-024-00236-0)
Supplement: Supplementary file 4 — Source data Fig. 2 [file 44319_2024_236_MOESM4_ESM.zip › 2D/Fig 2D.xlsx]

## Sheet: Sheet1
		HLCs were infected with either HBV, HDV, or co-infected with HBV and HDV with or without 500 nm BLV and analysed for HBV total RNA (HBV transcripts /ug total RNA (Log10)) by RT-qPCR.
			Replicate 1	Replicate 2	Replicate 3	Replicate 4	Replicate 5	Replicate 6	Replicate 7	Replicate 8
		HBV	1.9067e+08	9.93543e+07	1.03919e+08	1.43976e+08	1.85066e+08	1.23462e+08	1.13413e+08	1.51341e+08
		HDV	174016	111797	34252.9	16452.9	0	0	0	0
		HBV+HDV	2.69811e+08	1.30467e+08	1.24637e+08	2.12047e+08	2.74616e+08	1.80561e+08	1.71698e+08	1.89688e+08
		HBV+HDV+BLV	6.47521e+06	1.01133e+07	1.18084e+07	1.40661e+07	7.60109e+06	6.98932e+06	7.32041e+06	8.14462e+06
