# Supplementary material for: An hepatitis B and D virus infection model using human pluripotent stem cell-derived hepatocytes
Source: EMBO Rep. 2024 Sep 4;25(10):17. doi: 10.1038/s44319-024-00236-0 (PMC11466959; doi:10.1038/s44319-024-00236-0)
Supplement: Supplementary file 4 — Source data Fig. 2 [file 44319_2024_236_MOESM4_ESM.zip › 2E/Fig 2E.xlsx]

## Sheet: Sheet1
		HLCs were infected with either HBV, HDV, or co-infected with HBV and HDV with or without 500 nm BLV and analysed for HBsAg secreted in the supernatant of infected HLCs (IU/mL = International units/mL).
			Replicate 1	Replicate 2	Replicate 3	Replicate 4	Replicate 5	Replicate 6	Replicate 7	Replicate 8
		HBV	0.97	0.69	0.67	0.72	0.78	0.64	0.9	0.61
		HDV	0.14	0.1	0.3	0.05	0.03	0.11	0.01	0.06
		HBV+HDV	0.83	0.72	0.97	1.14	0.69	0.92	0.9	0.76
		HBV+HDV+BLV	0.07	0.1	0.09	0.09	0.08	0.11	0.23	0.26
