# Supplementary material for: An hepatitis B and D virus infection model using human pluripotent stem cell-derived hepatocytes
Source: EMBO Rep. 2024 Sep 4;25(10):17. doi: 10.1038/s44319-024-00236-0 (PMC11466959; doi:10.1038/s44319-024-00236-0)
Supplement: Supplementary file 4 — Source data Fig. 2 [file 44319_2024_236_MOESM4_ESM.zip › 2F/Fig 2F.xlsx]

## Sheet: Sheet1
		HLCs were infected with either HBV, HDV, or co-infected with HBV and HDV with or without 500 nm BLV and analysed for HBeAg secreted in the supernatant of infected HLCs (index)
			Replicate 1	Replicate 2	Replicate 3	Replicate 4	Replicate 5	Replicate 6	Replicate 7	Replicate 8
		HBV	19.44	9.85	11.54	13.19	20.12	9.76	15.63	12.82
		HDV	nd	nd	nd	nd	nd	nd	nd	nd
		HBV+HDV	21.87	15.73	12.4	16.39	18.11	10.61	12.89	16.95
		HBV+HDV+BLV	1.15	0.98	1.09	1.26	1.19	1.03	0.76	0.91
