# Supplementary material for: An hepatitis B and D virus infection model using human pluripotent stem cell-derived hepatocytes
Source: EMBO Rep. 2024 Sep 4;25(10):17. doi: 10.1038/s44319-024-00236-0 (PMC11466959; doi:10.1038/s44319-024-00236-0)
Supplement: Supplementary file 4 — Source data Fig. 2 [file 44319_2024_236_MOESM4_ESM.zip › 2H/Fig 2H.xlsx]

## Sheet: Sheet1
The supernatant from HBV/HDV co- or HDV-mono-infected HLCs collected on day ten p.i. was diluted 1:5 to infect Huh7NTCP cells with or without 500 nM BLV. Infected Huh7NTCP cells were fixed, stained for HDAg, and analyzed using CellProfiler.
				Replicate 1	Replicate 2	Replicate 3	Replicate 4
			HBV+HDV	685.88	322.31	178.83	464.58
			HBV+HDV+BLV	16.1	15.95	39.95	15.91
			HDV	33.28	31.03	23.42	46.18
			HDV+BLV	9	8.54	0	25.61
