# Supplementary material for: An hepatitis B and D virus infection model using human pluripotent stem cell-derived hepatocytes
Source: EMBO Rep. 2024 Sep 4;25(10):17. doi: 10.1038/s44319-024-00236-0 (PMC11466959; doi:10.1038/s44319-024-00236-0)
Supplement: Supplementary file 5 — Source data Fig. 3 [file 44319_2024_236_MOESM5_ESM.zip]

Archive with 26 entries (14 files):
- 3A/
- 3A/AAV-HBsAg/
- 3A/AAV-HBsAg/AAV-HBsAg_merge_HBsAg+nuclei.jpeg
- 3A/AAV-YFP/
- 3A/AAV-YFP/AAV-YFP_merge_HBsAg+nuclei.jpeg
- 3B/
- 3B/Fig 3B.xlsx
- 3C/
- 3C/Fig 3C.xlsx
- 3D/
- 3D/Fig 3D.xlsx
- 3E/
- 3E/Fig 3E.xlsx
- 3F/
- 3F/HDV/
- 3F/HDV/HDAg-magenta.jpeg
- 3F/HDV/Merge_HDAg+Zsgreen+nuclei.jpeg
- 3F/HDV/Zs-green_Cyan.jpeg
- 3F/HDV+BLV/
- 3F/HDV+BLV/HDAg_mengenta.jpeg
- 3F/HDV+BLV/Merge_HDAg+Zs green+nuclei.jpeg
- 3F/HDV+BLV/Zs-green_Cyan.jpeg
- 3H/
- 3H/Fig 3H.xlsx
- 3I/
- 3I/Fig 3I.xlsx
