# Supplementary material for: An hepatitis B and D virus infection model using human pluripotent stem cell-derived hepatocytes
Source: EMBO Rep. 2024 Sep 4;25(10):17. doi: 10.1038/s44319-024-00236-0 (PMC11466959; doi:10.1038/s44319-024-00236-0)
Supplement: Supplementary file 5 — Source data Fig. 3 [file 44319_2024_236_MOESM5_ESM.zip › 3B/Fig 3B.xlsx]

## Sheet: Sheet1
			HLCs were infected with HDV (MOI = 5) and the next day transduced with AAV6-YFP or AAV6-HBsAg.HBsAg was quantified in the supernatant by ELISA collected at the end of indicated time periods (international unit/mL).
				Mock						HDV+AAA-YFP						HDV+AAV-HBSAg
				Replicat 1	Replicate 2	Replicate 3	Replicate 4	Replicate 5	Replicate 6	Replicat 1	Replicate 2	Replicate 3	Replicate 4	Replicate 5	Replicate 6	Replicat 1	Replicate 2	Replicate 3	Replicate 4	Replicate 5	Replicate 6
			D3-6	0	0	0	0.15	0.05	0.05	0.1	0	0.05	0.1	0.05		14.35	10.8	11.7	9.9	9.2	9.25
			D6-9	0	0	0	0.15	0.15	0.25	0.05	0	0.05	0.1	0.05		50.2	45.45	51.65	47.9	39.55	35.6
			D9-12	0	0	0	0	0	0.15	0.05	0.1	0	0.05	0.05	0.05	64.55	54.35	63.35	44.75	36.4	32.45
			D12-15	0	0.1	0	0.05	0.1	0.05	0.05	0	0	0.1	0.1	0.05	83.15	81.3	83	47.55	44.35	47.35
			D15-18	0	0	0.05	0.15	0.3	0.1	0.05	0	0	0.1	0.15	0	56	55.05	60.35	48.65	47.4	48.2
			D18-21	0	0	0	0.1	0.05	0.05	0	0	0	0	0.15	0.1	68.25	64.6	57.85	35	37.3	30.9
