# Supplementary material for: An hepatitis B and D virus infection model using human pluripotent stem cell-derived hepatocytes
Source: EMBO Rep. 2024 Sep 4;25(10):17. doi: 10.1038/s44319-024-00236-0 (PMC11466959; doi:10.1038/s44319-024-00236-0)
Supplement: Supplementary file 5 — Source data Fig. 3 [file 44319_2024_236_MOESM5_ESM.zip › 3C/Fig 3C.xlsx]

## Sheet: Sheet1
			HLCs were infected with HDV (MOI = 5) and the next day transduced with AAV6-YFP or AAV6-HBsAg. Progeny HDV from HLCs harvested at the indicated time points was diluted 1:5 and used to infect Huh7NTCP cells with or without 500 nM BLV. Infected Huh7NTCP cells were fixed and stained for HDAg to quantify HDV infections IU/mL: infectious unit/mL.
				Mock			HDV+AAA-YFP						HDV+AAV-HBSAg						HDV+AAV-HBSAg+BLV
				Replicat 1	Replicate 2	Replicate 3	Replicat 1	Replicate 2	Replicate 3	Replicate 4	Replicate 5	Replicate 6	Replicat 1	Replicate 2	Replicate 3	Replicate 4	Replicate 5	Replicate 6	Replicat 1	Replicate 2	Replicate 3	Replicate 4	Replicate 5	Replicate 6
			D3-6	121.092	72.2362	172.292	118.909	245.61	217.786	21.8374	36.2004	77.3829	31866.3	11268.9	13957.5	88940.6	46491.6	47692.3	27.0282	86.9144	21.0697	671.151	455.44	938.109
			D6-9	8.09454	36.781	33.2426	23.2368	31.0991	31.0867	65.0485	140.564	74.8198	71672.9	39555.2	36286.7	81982	61255.4	59807.3	41.4798	27.6353	23.5854	481.94	280.285	338.949
			D9-12	53.2907	39.1967	34.1445	45.3876	35.6829	22.4699	67.0408	7.80196	42.5235	65528	28951.6	19428.8	97103.5	72301.3	47085.2	60.0136	22.3948	0	507.54	642.099	718.531
			D12-15	42.965	22.0013	26.6508	46.7193	36.3883	16.3814	43.4285	52.392	19.7162	159869	85780.5	41163.3	110803	68596.4	47312	76.1416	65.884	39.6165	311.276	255.156	409.925
			D15-18	42.0777	16.5648	46.9931	34.8683	32.9328	31.9318	43.163	47.3203	26.229	203640	109850	41124.6	79401.7	36704.4	26131.4	96.0814	119.46	18.0442	228.822	372.365	345.241
			D18-21	34.2304	28.206	8.42739	57.3851	191.205	25.1773	60.4349	21.0701	40.1506	93134.2	63589	24882.8	56630.8	19232.8	9791.57	63.6909	71.5759	51.7161	86.3166	123.489	337.158
