# Supplementary material for: An hepatitis B and D virus infection model using human pluripotent stem cell-derived hepatocytes
Source: EMBO Rep. 2024 Sep 4;25(10):17. doi: 10.1038/s44319-024-00236-0 (PMC11466959; doi:10.1038/s44319-024-00236-0)
Supplement: Supplementary file 5 — Source data Fig. 3 [file 44319_2024_236_MOESM5_ESM.zip › 3D/Fig 3D.xlsx]

## Sheet: Sheet1
			HLCs were infected with HDV (MOI = 5), transduced with AAV-HBsAg and incubated with or without 500 nM BLV (between D0-D1 p.i.) or 2 μM Lonafarnib (LNF; between D0-D5 p.i.). HDV infection was quantified by counting HDAg-positive HLCs five days p.i. Values were normalized to DMSO treated samples.
				Replicat 1	Replicate 2	Replicate 3	Replicate 4	Replicate 5	Replicate 6
			HDV+DMSO	0.77824	1.22176	1.53808	0.688958	0.672428	1.10053
			HDV+LNF	2.37037	1.48012	1.61779	2.4399	1.41527	1.4355
			HDV+BLV	0.00099128	0.0005445	0.00386326	0.00522316	0.00129527	0
