# Supplementary material for: An hepatitis B and D virus infection model using human pluripotent stem cell-derived hepatocytes
Source: EMBO Rep. 2024 Sep 4;25(10):17. doi: 10.1038/s44319-024-00236-0 (PMC11466959; doi:10.1038/s44319-024-00236-0)
Supplement: Supplementary file 5 — Source data Fig. 3 [file 44319_2024_236_MOESM5_ESM.zip › 3E/Fig 3E.xlsx]

## Sheet: Sheet1
			HLCs were infected with HDV (MOI = 5), transduced with AAV-HBsAg and incubated with or without 500 nM BLV (between D0-D1 p.i.) or 2 μM Lonafarnib (LNF; between D0-D5 p.i.). The supernatant from these HLCs was diluted 1:5 to infect Huh7NTCP cells which were analyzed for HDV infection by HDAg staining five days p.i.. Values were normalized to DMSO treated samples.
				Replicat 1	Replicate 2	Replicate 3	Replicate 4	Replicate 5	Replicate 6	Replicate 7	Replicate 8
			HDV+DMSO	1.07053	0.929468	1.24249	0.559365	1.01393	1.18421
			HDV+LNF	0.0133041	0.0118709	0.0237584	0.00758065	0.00337516	0.0129277	0.0026109	0.00372259
			HDV+BLV	0.0333109	0.0112424	0.00981133	0.0108644	0.00590745	0.00929499
