# Supplementary material for: An hepatitis B and D virus infection model using human pluripotent stem cell-derived hepatocytes
Source: EMBO Rep. 2024 Sep 4;25(10):17. doi: 10.1038/s44319-024-00236-0 (PMC11466959; doi:10.1038/s44319-024-00236-0)
Supplement: Supplementary file 5 — Source data Fig. 3 [file 44319_2024_236_MOESM5_ESM.zip › 3H/Fig 3H.xlsx]

## Sheet: Sheet1
			HLCs were infected with HDV (MOI = 5) and the next day transduced with AAV-HBsAg. After removal of the inoculum on day 2 p.i., HLCs were incubated with drugs, which were replenished every four days. Ten days p.i.,HLCs were fixed to analyze HDV infections. Relative HDV infection events normalized to vehicle DMSO-treated cells were quantified by counting HDAg-positive HLCs.
				Replicat 1	Replicate 2	Replicate 3	Replicate 4	Replicate 5	Replicate 6	Replicate 7	Replicate 8	Replicate 9
			DMSO	1.13097	0.869033	1.06236	0.744573	0.93764	1.03777	0.946099	1.01613
			500nM BLV	0.454931	0.481812	0.490319	0.873928	0.846467	0.440605	0.363004
			10nM BLV	0.715417	0.922486	0.715101	0.829713	0.750367	0.726003	0.778682	0.70602
			2um LNF	0.558505	1.13083	1.10401	1.03147	1.03418	1.40329	1.42364	1.00169	0.93727
			20μM LNF	0.538402	1.11449	1.16416	0.575265	1.06172	1.12185	1.46962	1.0404
