# Supplementary material for: An hepatitis B and D virus infection model using human pluripotent stem cell-derived hepatocytes
Source: EMBO Rep. 2024 Sep 4;25(10):17. doi: 10.1038/s44319-024-00236-0 (PMC11466959; doi:10.1038/s44319-024-00236-0)
Supplement: Supplementary file 5 — Source data Fig. 3 [file 44319_2024_236_MOESM5_ESM.zip › 3I/Fig 3I.xlsx]

## Sheet: Sheet1
			HLCs were infected with HDV (MOI = 5) and the next day transduced with AAV-HBsAg. After removal of the inoculum on day 2 p.i., HLCs were incubated with drugs, which were replenished every four days. Ten days p.i., the supernatant from HLCs was diluted 1:5 to infect Huh7NTCP cells, which were then analyzed for HDV infection by HDAg staining five days p.i. Values were normalized to DMSO treated sam…
				Replicat 1	Replicate 2	Replicate 3	Replicate 4	Replicate 5	Replicate 6	Replicate 7	Replicate 8
			DMSO	0.988495	1.01151	1	1.11416	1.0718	0.971314	0.842726
			500nM BLV	0.0101732	0.00699362	0.0427285	0.0287127	0.024338	0.0175703	0.0411177	0.0312525
			10nM BLV	0.542409	0.645974	0.555432	0.39689	0.635432	0.416872	0.506549	0.658321
			2um LNF	0.0117643	0.0105719	0.0112391	0.0200319	0.0266137	0.00114122	0.0172046	0.0294048
			20μM LNF	0.031718	0.0230627	0.0439349	0.0761914	0.0887029	0.0969983	0.077288	0.0536993
