# Supplementary material for: An hepatitis B and D virus infection model using human pluripotent stem cell-derived hepatocytes
Source: EMBO Rep. 2024 Sep 4;25(10):17. doi: 10.1038/s44319-024-00236-0 (PMC11466959; doi:10.1038/s44319-024-00236-0)
Supplement: Supplementary file 6 — Source data Fig. 4 [file 44319_2024_236_MOESM6_ESM.zip]

Archive with 40 entries (18 files):
- Fig 4A/
- Fig 4A/AFP/
- Fig 4A/AFP/definite endoderm/
- Fig 4A/AFP/definite endoderm/Merge_AFP (red)+nuclei.jpeg
- Fig 4A/AFP/Hepatic specification/
- Fig 4A/AFP/Hepatic specification/Merge_AFP(red)+nuclei.jpeg
- Fig 4A/AFP/Hepatocyte like cell/
- Fig 4A/AFP/Hepatocyte like cell/Merge_AFP (red)+nuclei.jpeg
- Fig 4A/AFP/hESC/
- Fig 4A/AFP/hESC/merge_AFP (red)+nuclei (blue).jpeg
- Fig 4A/AFP/Immature hepatocyte/
- Fig 4A/AFP/Immature hepatocyte/Merge_AFP (red) +nuclei.jpeg
- Fig 4A/ALB/
- Fig 4A/ALB/definite endoderm/
- Fig 4A/ALB/definite endoderm/Merge_ALB (red)+nuclei.jpeg
- Fig 4A/ALB/Hepatic specification/
- Fig 4A/ALB/Hepatic specification/Merge_ALB (red)+nuclei.jpeg
- Fig 4A/ALB/Hepatocyte like cell/
- Fig 4A/ALB/Hepatocyte like cell/Merge_ALB (red)+nuclei.jpeg
- Fig 4A/ALB/hESC/
- Fig 4A/ALB/hESC/Merge_ALB (red)+nuclei.jpeg
- Fig 4A/ALB/Immature hepatocyte/
- Fig 4A/ALB/Immature hepatocyte/Merge_ALB (red)+nuclei.jpeg
- Fig 4A/NTCP/
- Fig 4A/NTCP/definite endoderm/
- Fig 4A/NTCP/definite endoderm/Merge_NTCP (green)+nuclei.jpeg
- Fig 4A/NTCP/Hepatic specification/
- Fig 4A/NTCP/Hepatic specification/Merge_NTCP(green)+nuclei.jpeg
- Fig 4A/NTCP/Hepatocyte like cell/
- Fig 4A/NTCP/Hepatocyte like cell/Merge_NTCP+nuclei.jpeg
- Fig 4A/NTCP/hESC/
- Fig 4A/NTCP/hESC/Merge_NTCP(green)+nuclei.jpeg
- Fig 4A/NTCP/Immature hepatocyte/
- Fig 4A/NTCP/Immature hepatocyte/Merge_NTCP(green)+nuclei.jpeg
- Fig 4B/
- Fig 4B/Fig 4B.xlsx
- Fig 4C/
- Fig 4C/Fig 4C.xlsx
- Fig 4D/
- Fig 4D/Fig 4D.xlsx
