# Supplementary material for: An hepatitis B and D virus infection model using human pluripotent stem cell-derived hepatocytes
Source: EMBO Rep. 2024 Sep 4;25(10):17. doi: 10.1038/s44319-024-00236-0 (PMC11466959; doi:10.1038/s44319-024-00236-0)
Supplement: Supplementary file 6 — Source data Fig. 4 [file 44319_2024_236_MOESM6_ESM.zip › Fig 4B/Fig 4B.xlsx]

## Sheet: Sheet1
Cells were harvested for analyzing ALB, AFP, NTCP expression using RT-qPCR at the indicated day of the differentiation protocol. Gene relative expression data were normalized to expression against the housekeeping gene RPS11.
		ALB			AFP			NTCP
		Replicat 1	Replicate 2	Replicate 3	Replicat 1	Replicate 2	Replicate 3	Replicat 1	Replicate 2	Replicate 3
	D0	0.644512	1.10551	1.40349	nd	0.523041	1.9119	0.742372	1.09989	1.2247
	D5	0.963105	1.47527	0.725946	0.153428	0.30008	0.85312	1.42334	1.306	1.35339
	D7	47.2668	43.2802	43.1373	14.9318	12.3356	15.0269	9.32088	9.56819	9.22249
	D9	973.846	871.488	748.698	57412	62561.7	55602.5	5440.34	3583.02	3215.67
	D11	1312.16	1454.56	1301.41	2.91005e+06	1.75935e+06	2.76742e+06	27898.3	33645.9	27340.3
	D13	3505.07	4593.98	3489.8	1.26041e+06	1.55323e+06	3.28679e+06	29203.8	30363.1	40784.6
	D15	16177.6	13194.8	13574.5	7.38443e+06	9.14016e+06	1.12859e+07	81958.8	67515.6	62848.9
	D16	31760.9	26010.6	22635.1	1.17017e+07	1.37351e+07	7.81185e+06	51441	48299.9	57705.7
	D17	788267	1.17912e+06	965971	7.53985e+06	7.7871e+06	1.15022e+07	18704.2	23791.6	18273.5
	D19	3.57311e+06	3.43009e+06	2.97429e+06	11204720	1.26637e+07	1.01562e+07	13709.9	10980.7	8465.23
	D21	851765	1.15749e+06	1.08735e+06	6.3907e+06	5.14888e+06	6.89511e+06	3282.81	3979.45	3426.09
	D23	807908	923515	1.39267e+06	4.79438e+06	6.58072e+06	4.91386e+06	4779.23	6361.94	8284.15
	D25	1.20074e+06	1.35381e+06	990760	3.53257e+06	5.432e+06	6.13553e+06	9878.16	6258.4	3776.67
	D27	1.05195e+06	1.56841e+06	1.68083e+06	3.99651e+06	2.87205e+06	3.89693e+06	4790.52	7439.12	9398.85
