# Supplementary material for: An hepatitis B and D virus infection model using human pluripotent stem cell-derived hepatocytes
Source: EMBO Rep. 2024 Sep 4;25(10):17. doi: 10.1038/s44319-024-00236-0 (PMC11466959; doi:10.1038/s44319-024-00236-0)
Supplement: Supplementary file 6 — Source data Fig. 4 [file 44319_2024_236_MOESM6_ESM.zip › Fig 4C/Fig 4C.xlsx]

## Sheet: sheet1
Cells were infected with HDV at the indicated day of the differentiation protocol and harvested five days p.i. HDV infection was analyzed by quantifying HDV genome copies (HDV RNA copies/ug total RNA (Log10).
		Replicat 1	Replicate 2	Replicate 3	Replicat 4	Replicate 5	Replicate 6
	D0	605.21	2054.14	367.437	209.501	969.032	896.421
	D5	28693.5	49703.2	1900.39	3456.23	4053.44	6702.16
	D7	1231.49	7629.58	4309.48	1646.38	6145.16	5661.77
	D9	41071.8	45318.3	457476	297577	169891	155592
	D11	1.21736e+06	907106	1.75722e+06	2.57056e+06	855865	754180
	D13	1.22064e+06	2.18982e+06	2.72859e+06	3.93284e+06	1.86104e+06	1.72875e+06
	D15	172618	1.38938e+06	3.78019e+06	2.70754e+06	1.10736e+06	1.32179e+06
	D16	2.13758e+06	9.76224e+06	6.71741e+06	9.73074e+06	2.52761e+06	1.57887e+06
	D17	6.07858e+06	1.50514e+07	6.71372e+06	1.92827e+07	6.6842e+06	5.85035e+06
	D19	1.48901e+06	7.36721e+06	3.58041e+07	48717418	9.55428e+06	2.28176e+07
	D21	4.26108e+06	5.05915e+06	5.61122e+06	5.49017e+06	3.34491e+06	3.6452e+06
	D23	489188	866938	1.18329e+06	1.36213e+06	666186	981226
	D25	375628	399588	929457	729926	468957	252592
	D27	215580	147292	207427	161247	89902.9	180117
