# Supplementary material for: An hepatitis B and D virus infection model using human pluripotent stem cell-derived hepatocytes
Source: EMBO Rep. 2024 Sep 4;25(10):17. doi: 10.1038/s44319-024-00236-0 (PMC11466959; doi:10.1038/s44319-024-00236-0)
Supplement: Supplementary file 6 — Source data Fig. 4 [file 44319_2024_236_MOESM6_ESM.zip › Fig 4D/Fig 4D.xlsx]

## Sheet: sheet1
Cells were infected with HDV at the indicated day of the differentiation protocol and harvested five days p.i. HDV infection was analyzed by quantifying HDAg-positive cells using CellProfile (HDV infection unit/mL).
		Replicat 1	Replicate 2	Replicate 3	Replicat 4	Replicate 5	Replicate 6
	D0	180.312	180.758	1404.22	411.063	431.82	636.63
	D5	306.543	87.7827	176.833	226.828	316.36	161.7
	D7	0	342.168	1615.86	1893.53	1105.28	0
	D9	6333.88	6584.46	4728.89	2984.72	2775.12	964.43
	D11	18451.9	15261.9	16185.6	21794.6	28220.6	25980.8
	D13	4601.31	9499.82	8897.05	13341.6	23622.4	20515.2
	D15	7216.63	4812.59	6792.86	5364.38	6673.33	7770.49
	D16	28259	31601.3	47429.3	31962.3	10772.4	10814.8
	D17	85030.2	70363	68797	105600	22828.6	30886.7
	D19	299688	237819	270043	260181	187573	183992
	D21	16212.7	21956.6	21358.4	24779.7	2934.72	6103.11
	D23	4589.82	8423.87	9043.87	5448.83	1944.64	827.36
	D25	13291.2	5893.73	7793.57	5729.44	4547.55	3391.69
	D27	261.486	6054.23	1751.14	1121.81	2250	666.67
