# Supplementary material for: An hepatitis B and D virus infection model using human pluripotent stem cell-derived hepatocytes
Source: EMBO Rep. 2024 Sep 4;25(10):17. doi: 10.1038/s44319-024-00236-0 (PMC11466959; doi:10.1038/s44319-024-00236-0)
Supplement: Supplementary file 7 — Source data Fig. 5 [file 44319_2024_236_MOESM7_ESM.zip]

Archive with 25 entries (15 files):
- Fig 5A/
- Fig 5A/Fig 5A.xlsx
- Fig 5B/
- Fig 5B/Fig 5B.xlsx
- Fig 5C/
- Fig 5C/Fig 5C.xlsx
- Fig 5D/
- Fig 5D/Fig 5D.xlsx
- Fig 5E/
- Fig 5E/Fig 5E.xlsx
- FIg 5F/
- FIg 5F/bactin/
- FIg 5F/bactin/bactin+ladder_image.tif
- FIg 5F/bactin/bactin_raw data.tif
- FIg 5F/CD63/
- FIg 5F/CD63/CD63+ladder_image.tif
- FIg 5F/CD63/CD63_raw data.tif
- FIg 5F/Fig 5F.pptx
- Fig 5G/
- Fig 5G/CD63 (magenta).jpeg
- Fig 5G/HDAg (green).jpeg
- Fig 5G/Merge-HDAg+CD63+nuclei (1).jpeg
- Fig 5G/nuclei (blue).jpeg
- Fig 5H/
- Fig 5H/Fig 5H.xlsx
