# Supplementary material for: An hepatitis B and D virus infection model using human pluripotent stem cell-derived hepatocytes
Source: EMBO Rep. 2024 Sep 4;25(10):17. doi: 10.1038/s44319-024-00236-0 (PMC11466959; doi:10.1038/s44319-024-00236-0)
Supplement: Supplementary file 7 — Source data Fig. 5 [file 44319_2024_236_MOESM7_ESM.zip › Fig 5A/Fig 5A.xlsx]

## Sheet: Sheet1
siRNA screen of potential HDV host factors. Huh7NTCP cells were transfected with 50 nM on-target pool siRNAs directed against indicated genes and 72 h later infected with HDV (MOI = 1). Relative HDV infection was normalized to non-target (nt) siRNA transfection and quantified by counting HDAg-positive cells five days p.i.
			Replicat 1	Replicate 2	Replicate 3	Replicat 4	Replicate 5	Replicate 6
		mock	0.897529	0.984481	0.878179	0.935654	0.935794	1.00442
		nt	0.945426	0.936474	1.10357	1.01453	0.930527	1.06947
		HDAg	0.373947	0.248058	0.22773	0.192347	0.112127	0.0972356
		PVR	0.446531	0.422885	0.0660745	0.0825427
		NTCP	0.609836	0.668078	0.509123	0.514047
		ITGB1	0.728204	0.614783	0.488671	0.49912
		CD63	0.789306	0.809059	0.517608	0.432051
		ITGA2	0.865757	0.802172	0.431995	0.471943
		VPS18	0.803493	0.641562	0.614318
		ITGB6	0.860208	0.889648	0.532289	0.569446
		GPC5	0.911006	0.876448	0.562775	0.575834
		LDLR	1.07391	0.838543	0.605876	0.613523
		EPHA2	0.910502	0.969011	0.647717	0.608344
		ITGA3	0.931934	0.822885	0.703998	0.682941
		EGFR	0.907031	0.910896	0.637433	0.703356
		LAMP1	0.926989	0.849396	0.616017
		CLDN6	1.13228	0.879721	0.583925	0.701677
		SNX3	0.980376	1.00672	0.687095	0.644604
		CAV2	1.03693	0.963858	0.671556	0.690174
		NECTIN2	0.974932	0.932774	0.760119	0.839431
		RNASEK	1.04206	0.985302	0.757087	0.784861
		ICAM1	0.950038	0.858475
		SLC20A2	0.987354	0.91115	0.960584	0.819431
		CAV1	1.03268	1.05241	0.865289	0.820586
		NRP1	0.957236	1.0529	0.96348	0.813898
		SPP1	1.17263	1.10688	0.78428	0.768297
		WWP1	1.08976	1.04717	0.895907	0.811646
		HAVCR1	1.01275	1.08965	0.89826	0.868857
		ITGAV	1.06882	1.07859	0.853675	0.887169
		DAG1	0.885113	0.949209	1.12282	0.974405
		EFNB2	0.988646	1.02967	1.03971	1.04256
		CLDN1	1.30066	1.11807	0.846214	0.932702
		NECTIN1	1.18643	1.11597	0.95414	0.950553
		XRP1	1.33604	1.38764	0.759323	0.87603
		SCARB1	1.25428	1.07221	1.11972	1.09894
		AGTR1	1.2657	1.20477	1.12592	1.04951
		KRTCAP2	1.27656	1.21633	1.05558	1.13931
		IFTIM3	1.21661	1.2166
		SDC2	1.25069	1.21987
		CTSL	1.28088	1.25848
		AXL	1.38174	1.31401	1.2674	1.18785
		TOMM6	1.37664	1.50936	1.13816	1.42906
		SELK	1.50025	1.41774	1.51059	1.45072
