# Supplementary material for: An hepatitis B and D virus infection model using human pluripotent stem cell-derived hepatocytes
Source: EMBO Rep. 2024 Sep 4;25(10):17. doi: 10.1038/s44319-024-00236-0 (PMC11466959; doi:10.1038/s44319-024-00236-0)
Supplement: Supplementary file 7 — Source data Fig. 5 [file 44319_2024_236_MOESM7_ESM.zip › Fig 5B/Fig 5B.xlsx]

## Sheet: Sheet1
Four genes were selected and confirmed by separate siRNA transfection (12.5 nM) into Huh7NTCP cells. Relative HDV infection was normalized to non-target (nt) siRNA transfection and quantified by counting HDAg-positive cells five days p.i.
		Replicat 1	Replicate 2	Replicate 3	Replicat 4	Replicate 5	Replicate 6
	nt	0.99	1.01	0.97	1.08	0.936169	1.02095
	CD63	0.71	0.65	0.58	0.57	0.547626	0.49043
	ITGA2	0.72	0.62	0.72	0.766554	0.600009	0.543995
	PVR	0.47	0.47	0.18	0.19	0.18	0.0890801
	ITGB1	0.64	0.64	0.63	0.62	0.638097	0.62437
