# Supplementary material for: An hepatitis B and D virus infection model using human pluripotent stem cell-derived hepatocytes
Source: EMBO Rep. 2024 Sep 4;25(10):17. doi: 10.1038/s44319-024-00236-0 (PMC11466959; doi:10.1038/s44319-024-00236-0)
Supplement: Supplementary file 7 — Source data Fig. 5 [file 44319_2024_236_MOESM7_ESM.zip › Fig 5C/Fig 5C.xlsx]

## Sheet: Sheet1
Four genes were selected and confirmed by separate siRNA transfection (12.5 nM) into Huh7NTCP cells and analyzed for cell toxicity. Relative cell viability was normalized to non-target (nt) siRNA transfection.
		Replicat 1	Replicate 2	Replicate 3	Replicat 4	Replicate 5	Replicate 6
	nt	0.96	1.03	1.01	1	1	1
	CD63	0.97	1.03	1.01	1	1.02	1.01
	ITGA2	0.74	0.78	0.75	0.67	0.7	0.72
	PVR	0.46	0.5	0.48	0.47	0.5	0.48
	ITGB1	0.93	0.98	1.01	0.99	1.04	1.01
