# Supplementary material for: An hepatitis B and D virus infection model using human pluripotent stem cell-derived hepatocytes
Source: EMBO Rep. 2024 Sep 4;25(10):17. doi: 10.1038/s44319-024-00236-0 (PMC11466959; doi:10.1038/s44319-024-00236-0)
Supplement: Supplementary file 7 — Source data Fig. 5 [file 44319_2024_236_MOESM7_ESM.zip › Fig 5D/Fig 5D.xlsx]

## Sheet: Sheet1
Huh7NTCP cells were infected with HDV (MOI =1) and 24 h later transfected with nt- and CD63-siRNAs). Relative HDV infection was normalized to non-target (nt) siRNA transfection and quantified by counting HDAg-positive cells five days p.i.
		Replicat 1	Replicate 2	Replicate 3	Replicat 4	Replicate 5	Replicate 6
	nt	0.96	0.98	1.05	1.02	1.02	0.96
	CD63	0.88	0.96	0.94	0.85	1.06	0.82
