# Supplementary material for: An hepatitis B and D virus infection model using human pluripotent stem cell-derived hepatocytes
Source: EMBO Rep. 2024 Sep 4;25(10):17. doi: 10.1038/s44319-024-00236-0 (PMC11466959; doi:10.1038/s44319-024-00236-0)
Supplement: Supplementary file 7 — Source data Fig. 5 [file 44319_2024_236_MOESM7_ESM.zip › Fig 5E/Fig 5E.xlsx]

## Sheet: Sheet1
HLCs were harvested for analyzing CD63 expression using RT-qPCR at the indicated day of the differentiation protocol. Relative CD63 expression level was normalized to D0.
		CD63
		Replicat 1	Replicate 2	Replicate 3
	D0	1.02	0.92	1.07
	D5	2.65	3.89	2.43
	D7	1.99	1.92	1.57
	D9	2.14	3.06	2.14
	D11	2.82	2.09	1.61
	D13	2.13	1.25	1.18
	D15	0.98	1.36	1.06
	D16	1.47	1.37	1.4
	D17	0.93	2.45	2.58
	D19	2.9	3.88	3.63
	D21	4.05	4.14	5.49
	D23	4.31	4.41	3.85
	D25	4.56	4.42	5.15
	D27	5.85	4.22	5.78
