# Supplementary material for: An hepatitis B and D virus infection model using human pluripotent stem cell-derived hepatocytes
Source: EMBO Rep. 2024 Sep 4;25(10):17. doi: 10.1038/s44319-024-00236-0 (PMC11466959; doi:10.1038/s44319-024-00236-0)
Supplement: Supplementary file 7 — Source data Fig. 5 [file 44319_2024_236_MOESM7_ESM.zip › Fig 5H/Fig 5H.xlsx]

## Sheet: Sheet1
Cells at indicated day of the differentiation protocol were transduced with AAV6-YFP or AAV6-CD63 and two days later, infected with HDV. Relative HDV infections was normalized to AAV6-YFP transduced cells and quantified by counting HDAg-positive cells five days p.i. Statistical analysis was performed by unpaired two-tailed Student’s t test
				Replicat 1	Replicate 2	Replicate 3	Replicat 4	Replicate 5	Replicate 6	Replicat 7	Replicate 8	Replicate 9
		D10	YFP	1.17946	0.810906	1.00963	0.773882	1.04873	1.17738	0.545293	1.16468	1.29003
			CD63	0.742932	1.09776	0.92137	1.01628	1.03945	0.950733	1.05527	1.10148	0.7823
		D15	YFP	0.830511	1.56526	0.604232	0.969097	1.24106	1.08191	0.873989	0.892892	1.10711
			CD63	1.07081	2.58048	3.00657	1.01643	1.23286	1.78718	1.45791	1.87124	0.997959
		D19	YFP	1.09689	0.814053	1.08905	1.18369	1.03588	0.780429	0.864769	1.05142	1.08381
			CD63	1.38914	1.44904	1.54304	1.41558	1.31986	1.29649	0.811464	1.38147	1.41907
